# Supplementary material for: Climate vulnerability assessment for Pacific salmon and steelhead in the California Current Large Marine Ecosystem
Source: PLoS One. 2019 Jul 24;14(7):e0217711. doi: 10.1371/journal.pone.0217711 (PMC6655584; doi:10.1371/journal.pone.0217711)
Supplement: S1 Table — (XLSX) [file pone.0217711.s004.xlsx]

## Sheet: Spawning HUC-6s
		Summarized Values for Population Groups Using HUC-6 (12 digit hydrologic unit codes) Associated Climate Variables**
				Stream Temperature C									Hydrologic Regime			Hydrologic Regime, Historic vs 2040 (% change)			Hydrologic Regime, Historic vs 2080 (% change)				Flooding		Summer Water Deficit (June - September)						Sea Level Rise (m)			Sea Surface Temperature (z-score)	pH
													(0.0 - 1.0 = Rain - Snow)												Potential Evapotranspiration - Actual Evapotranspiration (mm)									Annual mean	Annual mean
ESU ID	ESU/DPS Name	HUC-6 count	Area m^2		Historic Mean	2040D Mean	2040 Mean	2080D Mean	2080 Mean	2040 difference Mean	2080 difference Mean	2040 Z-score mean	Historic mean	2040 mean	2080 mean	No Change	Snow to Transitional	Transitional to Rain	No Change	Snow to Rain	Snow to Transitional	Transitional to Rain	% Projected Change in Atmospheric River Events, (1970 - 1999) to (2070 - 2099)	Ratio of the projected future (2050s) to historical 100-yr flood	Historic mean	2040 mean	2080 mean	2040 difference Mean	2080 difference Mean	2040 Z-score mean	2030	2050	2080	2055	2055
1	Northern California Steelhead	179	15548182558	15.7562	15.7654	16.1998	16.1925	16.5652	16.5474	0.4343	0.7995	1.6332	0.0011	0.0003	0	1	0	0	1	0	0	0	32.2346		402.643	471.388	524.14	68.7445	121.497	0.7112	0.04 ‑ 0.3	0.12 ‑ 0.61	0.42 ‑ 1.67	≥2	-13.5
2	California Central Valley Steelhead	108	9937254487		No Data	No Data	No Data	No Data	No Data	No Data	No Data	No Data	0.0035	0.0009	0.0002	0.987155	0	0.0128446	0.987155	0	0	0.0128446	32.562		428.122	439.561	431.228	11.4395	3.1066	0.0586	0.04 ‑ 0.3	0.12 ‑ 0.61	0.42 ‑ 1.67	≥2	-13.5
3	Central California Coast Steelhead	81	7588925988	16.6109	16.6001	16.7602	16.7495	16.8948	16.8738	0.1601	0.2947	1.7203	0	0	0	1	0	0	1	0	0	0	37.7411		501.796	552.819	587.816	51.0232	86.02	0.5125	0.04 ‑ 0.3	0.12 ‑ 0.61	0.42 ‑ 1.67	≥2	-13.5
4	South-central California Coast Steelhead	69	6084584074	17.1527	17.1504	17.1504	17.1504	17.1504	17.1504	0	0		0	0	0	1	0	0	1	0	0	0	35.6788		577.255	623.763	651.55	46.5085	74.2955	0.5321	0.04 ‑ 0.3	0.12 ‑ 0.61	0.42 ‑ 1.67	≥2	-13.5
5	Southern California Steelhead	48	4673238946	19.232	19.2289	19.2289	19.2289	19.2289	19.2289	0	0		0.0003	0	0	1	0	0	1	0	0	0	33.9356		589.365	626.362	642.707	36.9968	53.3424	0.4284	0.04 ‑ 0.3	0.12 ‑ 0.61	0.42 ‑ 1.67	≥2	-13.5
6	Puget Sound Steelhead	179	16635623659	12.3209	12.3198	13.7295	13.7298	14.6785	14.6798	1.4094	2.3584	3.2161	0.0956	0.0535	0.0275	0.838502	0.0623788	0.0991191	0.745498	0.00816643	0.0692493	0.177086	18.8851	1.3442	56.0495	93.3886	130.476	37.3391	74.4261	0.7783	‑0.04 ‑ 0.23	‑0.03 ‑ 0.48	0.58 - 1	≥2	-14.8
7	Upper Columbia River Steelhead	81	8251372010	10.7732	10.7733	12.114	12.2833	12.9919	13.2733	1.3408	2.2187	1.9428	0.2718	0.1691	0.0899	0.664541	0.14428	0.191179	0.444644	0.00588207	0.261696	0.287778	18.5758	1.0489	284.809	344.73	391.018	59.921	106.209	0.9954	‑0.04 ‑ 0.23	‑0.03 ‑ 0.48	0.10 ‑ 1.43	≥2	-14.8
8	Snake River Basin Steelhead	733	58397074603	11.6773	11.6773	13.0643	13.076	13.9982	14.0157	1.3869	2.3208	2.5676	0.2154	0.123	0.0546	0.666118	0.193654	0.140228	0.436763	0.0428681	0.18424	0.336129	NA	1.2873	150.111	196.946	230.384	46.8355	80.2736	0.7587	‑0.04 ‑ 0.23	‑0.03 ‑ 0.48	0.10 ‑ 1.43	≥2	-14.8
9	Middle Columbia River Steelhead	480	41830364036	14.3323	14.3323	15.77	15.773	16.7235	16.7283	1.4378	2.3913	2.9913	0.0364	0.0139	0.0042	0.912406	0.0159309	0.0716633	0.886449	0.0036812	0.0151702	0.0946995	19.3002	1.1233	329.705	380.547	409.832	50.842	80.1272	0.9538	‑0.04 ‑ 0.23	‑0.03 ‑ 0.48	0.10 ‑ 1.43	≥2	-14.8
10	Upper Willamette River Steelhead	113	7899169125	15.3791	15.3792	16.7674	16.7342	17.7697	17.7092	1.3883	2.3906	3.4785	0.0071	0.0017	0.0002	0.991125	0	0.00887521	0.991125	0	0	0.00887521	18.955	1.6135	390.312	450.052	491.209	59.7401	100.897	1.1049	‑0.04 ‑ 0.23	‑0.03 ‑ 0.48	0.10 ‑ 1.43	≥2	-14.8
11	Lower Columbia River Steelhead	129	10715968894	12.7113	12.7113	14.0222	14.0804	14.9542	15.0506	1.3108	2.2429	3.2027	0.0695	0.025	0.0066	0.773609	0	0.226391	0.707672	0	0	0.292328	19.8115	1.2754	112.405	171.934	217.716	59.5287	105.311	0.9576	‑0.04 ‑ 0.23	‑0.03 ‑ 0.48	0.10 ‑ 1.43	≥2	-14.8
12	Lower Columbia River Chinook Salmon	102	8743678326	12.7851	12.7852	14.0981	14.1541	15.0316	15.1244	1.313	2.2464	3.2077	0.062	0.0242	0.0071	0.817255	0.0203255	0.162419	0.758798	0	0.0203255	0.220877	20.0529	1.2405	82.7346	134.999	177.248	52.2642	94.5136	0.9772	‑0.04 ‑ 0.23	‑0.03 ‑ 0.48	0.10 ‑ 1.43	≥2	-14.8
13	Upper Willamette River Chinook Salmon	139	11373155792	14.0168	14.0169	15.3518	15.3718	16.3157	16.3469	1.3349	2.2988	3.3447	0.0337	0.0118	0.003	0.87422	0.00916824	0.116612	0.864973	0	0.00916824	0.125858	17.4827	1.5679	364.357	427.63	470.68	63.2732	106.323	1.1558	‑0.04 ‑ 0.23	‑0.03 ‑ 0.48	0.10 ‑ 1.43	≥2	-14.8
14	Puget Sound Chinook Salmon	158	15520343154	12.2941	12.2809	13.6903	13.6909	14.639	14.6409	1.4092	2.3581	3.2156	0.1063	0.0621	0.0331	0.845164	0.0639015	0.0909345	0.754891	0	0.0838072	0.161302	18.8558	1.2494	56.8575	94.165	131.124	37.3075	74.2664	0.7764	‑0.04 ‑ 0.23	‑0.03 ‑ 0.48	0.58 - 1	≥2	-14.8
15	Snake River Fall-run Chinook Salmon	54	4592176699	16.1224	16.1222	17.6117	17.5421	18.6107	18.4931	1.4893	2.4884	2.9705	0.0112	0.0026	0.0004	0.978465	0	0.0215347	0.978465	0	0	0.0215347	NA	1.3246	247.691	286.318	302.409	38.6278	54.7186	0.5649	‑0.04 ‑ 0.23	‑0.03 ‑ 0.48	0.10 ‑ 1.43	≥2	-14.8
16	Snake River Spring/Summer-run Chinook Salmon	374	29480713296	10.4466	10.4467	11.7238	11.7372	12.5556	12.5776	1.2772	2.109	2.3383	0.2619	0.154	0.0696	0.629241	0.206195	0.164563	0.299733	0.0406235	0.199885	0.459759	NA	1.4254	151.032	201.512	237.894	50.4793	86.8614	0.8177	‑0.04 ‑ 0.23	‑0.03 ‑ 0.48	0.10 ‑ 1.43	≥2	-14.8
17	Mid-Columbia River Spring-run Chinook Salmon	130	11336787106	12.5316	12.5317	13.9349	13.9777	14.8647	14.9357	1.4033	2.3331	2.8513	0.0945	0.0398	0.0133	0.810196	0.0506589	0.139145	0.70783	0.0135828	0.0478519	0.230736	19.2883	1.2636	291.538	351.353	392.533	59.8152	100.995	0.9661	‑0.04 ‑ 0.23	‑0.03 ‑ 0.48	0.10 ‑ 1.43	≥2	-14.8
18	Upper Columbia River Spring-run Chinook Salmon	42	4037852424	8.9872	8.9875	10.1868	10.4975	10.9726	11.4875	1.1996	1.9852	1.7384	0.4254	0.2898	0.171	0.700408	0.165168	0.134424	0.244547	0.01202	0.457364	0.286069	18.5829	1.055	230.584	292.736	346.821	62.1515	116.237	1.0814	‑0.04 ‑ 0.23	‑0.03 ‑ 0.48	0.10 ‑ 1.43	≥2	-14.8
19	Central Valley Fall & Late Fall-run Chinook Salmon	18	1717880996		12.087*	13.4348*				1.3478	1.3478	0.773	0	0	0	1	0	0	1	0	0	0	32.7656		369.145	360.211	335.635	-8.9338	-33.5098	-0.1459	0.04 ‑ 0.3	0.12 ‑ 0.61	0.42 ‑ 1.67	≥2	-13.5
20	Central Valley Spring-run Chinook Salmon	41	4097931058		12.087*	13.4348*				1.3478	1.3478	0.773	0.0078	0.002	0.0004	0.968853	0	0.0311474	0.968853	0	0	0.0311474	32.2441		418.305	443.865	445.64	25.5599	27.3345	0.1992	0.04 ‑ 0.3	0.12 ‑ 0.61	0.42 ‑ 1.67	≥2	-13.5
21	Sacramento River Winter-run Chinook Salmon	5	522815220		12.087*	13.4348*				1.3478	1.3478	0.773	0	0	0	1	0	0	1	0	0	0	30.258		392.015	387.523	364.352	-4.4918	-27.6626	-0.1066	0.04 ‑ 0.3	0.12 ‑ 0.61	0.42 ‑ 1.67	≥2	-13.5
22	California Coastal Chinook Salmon	159	14512394167	16.387	16.3906	16.8332	16.8176	17.2054	17.1726	0.4426	0.8147	1.6645	0.0002	0	0	1	0	0	1	0	0	0	32.6729		420.614	485.989	534.289	65.3745	113.675	0.6705	0.04 ‑ 0.3	0.12 ‑ 0.61	0.42 ‑ 1.67	≥2	-13.5
23	Central California Coast Coho Salmon	75	6371471006	15.5786	15.6168	15.9222	15.9169	16.179	16.1663	0.3041	0.5598	1.6318	0	0	0	1	0	0	1	0	0	0	37.1412		464.151	526.704	576.487	62.5527	112.336	0.5999	0.04 ‑ 0.3	0.12 ‑ 0.61	0.42 ‑ 1.67	≥2	-13.5
24	Southern OR\Northern CA Coasts Coho Salmon	388	33783191788	15.2174	15.2169	16.0131	15.9979	16.6192	16.5894	0.7962	1.4023	2.3236	0.0059	0.0018	0.0004	0.988208	0	0.011792	0.988208	0	0	0.011792	25.6003		418.297	492.852	541.798	74.5548	123.501	0.8139	‑0.04 ‑ 0.23	‑0.03 ‑ 0.48	0.10 ‑ 1.43	≥2	-14.8
25	Oregon Coast Coho Salmon	348	25369763982	15.1261	15.126	16.5043	16.481	17.4995	17.456	1.3784	2.3735	3.4536	0.0008	0.0001	0	1	0	0	1	0	0	0	18.3111		192.814	256.832	307.786	64.0187	114.972	0.9914	‑0.04 ‑ 0.23	‑0.03 ‑ 0.48	0.10 ‑ 1.43	≥2	-14.8
26	Lower Columbia River Coho Salmon	127	10808363866	13.5637	13.5636	14.8994	14.9281	15.8539	15.9	1.3356	2.2903	3.2914	0.042	0.0152	0.004	0.861675	0	0.138325	0.83128	0	0	0.16872	19.8394	1.2754	98.0824	152.103	193.897	54.0205	95.8141	0.9912	‑0.04 ‑ 0.23	‑0.03 ‑ 0.48	0.10 ‑ 1.43	≥2	-14.8
27	Puget Sound\Strait of Georgia Coho Salmon	189	17781691821	13.0846	13.0914	14.5079	14.5014	15.4619	15.4514	1.4161	2.3701	3.2315	0.0394	0.0197	0.0088	0.935835	0.0172491	0.0469161	0.88803	0	0.0172491	0.0947212	19.2308	1.4424	87.4244	134.856	176.343	47.4315	88.9188	0.8877	‑0.04 ‑ 0.23	‑0.03 ‑ 0.48	0.58 - 1	≥2	-14.8
28	Columbia River Chum Salmon	10	1006268852	14.6641	14.664	16.0241	16.019	17.0066	16.994	1.3603	2.3424	3.4081	0.0038	0.0008	0.0001	1	0	0	1	0	0	0	20.128	0.9711	49.8373	87.3361	118.855	37.4988	69.0177	0.8915	‑0.04 ‑ 0.23	‑0.03 ‑ 0.48	0.10 ‑ 1.43	≥2	-14.8
29	Puget Sound\Strait of Georgia Chum Salmon	140	12303521581	13.0919	13.0915	14.508	14.5015	15.4619	15.4515	1.4162	2.3702	3.2317	0.0363	0.0173	0.0071	0.925772	0.0159314	0.0582964	0.883523	0	0.0159314	0.100546	19.0996	1.4232	80.839	129.646	172.071	48.8068	91.2318	0.92	‑0.04 ‑ 0.23	‑0.03 ‑ 0.48	0.58 - 1	≥2	-14.8
30	Hood Canal Summer-run Chum Salmon	29	2165051475	11.8417	11.8649	13.2707	13.2749	14.2168	14.2249	1.4052	2.3513	3.2066	0.0139	0.0063	0.0027	0.933786	0	0.0662142	0.933786	0	0	0.0662142	20.06	1.6945	145.721	210.673	261.635	64.9527	115.914	1.0433	‑0.04 ‑ 0.23	‑0.03 ‑ 0.48	0.58 - 1	≥2	-14.8
31	Ozette Lake Sockeye Salmon	4	209324435	13.2833	13.283	14.7013	14.693	15.6557	15.6427	1.4183	2.3725	3.236	0	0	0	1	0	0	1	0	0	0	18.65		-40.6483	-22.61	0.1827	18.0382	40.831	1.0385	‑0.04 ‑ 0.23	‑0.03 ‑ 0.48	0.10 ‑ 1.43	≥2	-14.8
32	Snake River Sockeye Salmon	3	247098142	10.5086	10.5083	11.7723	11.766	12.591	12.5797	1.2637	2.0823	2.1967	0.449	0.2803	0.1373	0.566859	0.433141	0	0	0	0.737089	0.262911	NA		91.0763	143.068	179.237	51.992	88.161	0.888	‑0.04 ‑ 0.23	‑0.03 ‑ 0.48	0.10 ‑ 1.43	≥2	-14.8
33	Odd Year Pink Salmon	107	9945032288	11.8785	11.8782	13.284	13.2882	14.2302	14.2382	1.4055	2.3517	3.2072	0.1329	0.0758	0.0389	0.760094	0.0898419	0.150065	0.635997	0	0.109255	0.254748	18.5869	1.3888	41.5868	72.72	107.331	31.1333	65.7441	0.7016	‑0.04 ‑ 0.23	‑0.03 ‑ 0.48	0.58 - 1	≥2	-14.8
																															South v North of Cape Mendocino from NRC 2012
																															Puget Sound 2100 from Miller et al. 2018
			* temperatures from 2 sites below Keswick Dam
			** We used a subset of HUC-6 watersheds, queried for features containing Streamnet or local agency (CA only) identified spawning reaches (USETYPE = "spawning and rearing").
			This selection of 12 digit hydrologic unit codes was then attributed with their spatially coincident ESU or DPS and summary values for the targeted themes (eg. stream temperature, summer water stress).
			We then re-summarized the dataset based on the population group for all spawning HUCs and supporting climate variables. Spatial data types included vector (points, lines, polygons) and raster (GRID) formats.
