# Supplementary material for: Climate vulnerability assessment for Pacific salmon and steelhead in the California Current Large Marine Ecosystem
Source: PLoS One. 2019 Jul 24;14(7):e0217711. doi: 10.1371/journal.pone.0217711 (PMC6655584; doi:10.1371/journal.pone.0217711)
Supplement: S3 Table — (XLSX) [file pone.0217711.s006.xlsx]

## Sheet: Adaptive Capacity
	DPS	Low	Moderate	High	Mean	Vulnerability
	Central California Coast Coho	11	5	0	1.3125	Low
	Sacramento River winter-run Chinook	11	4	1	1.375	Low
	Snake River Sockeye	11	4	1	1.375	Low
	Central Valley fall-run/late fall-run Chinook	9	6	1	1.5	Low
	Lake Ozette Sockeye	9	6	1	1.5	Low
	California Coastal Chinook	8	7	1	1.5625	Low
	Central Valley spring-run Chinook	8	7	1	1.5625	Low
	Southern California Coast Steelhead	8	7	1	1.5625	Low
	Southern Oregon/Northern California Coast Coho	8	7	1	1.5625	Low
	South Central California Coast Steelhead	7	8	1	1.625	Moderate
	Upper Willamette River Chinook	8	6	2	1.625	Moderate
	California Central Valley Steelhead	6	9	1	1.6875	Moderate
	Hood Canal Summer-run Chum	7	7	2	1.6875	Moderate
	Snake River Basin Steelhead	6	7	3	1.8125	Moderate
	Upper Columbia River spring-run Chinook	5	9	2	1.8125	Moderate
	Upper Columbia River Steelhead	6	7	3	1.8125	Moderate
	Upper Willamette River Steelhead	6	7	3	1.8125	Moderate
	Columbia River Chum	5	7	4	1.9375	Moderate
	Lower Columbia River Coho	5	7	4	1.9375	Moderate
	Puget Sound Chum	5	7	4	1.9375	Moderate
	Central California Coast Steelhead	4	8	4	2	Moderate
	Middle Columbia River Spring-run Chinook	5	6	5	2	Moderate
	Middle Columbia River Steelhead	5	6	5	2	Moderate
	Oregon Coast Coho	4	8	4	2	Moderate
	Puget Sound Pink	5	6	5	2	Moderate
	Puget Sound Steelhead	4	7	5	2.0625	High
	Snake River spring/summer-run Chinook	5	5	6	2.0625	High
	Puget Sound Coho	3	7	6	2.1875	High
	Lower Columbia River Steelhead	3	6	7	2.25	High
	Puget Sound Chinook	3	5	8	2.3125	High
	Northern California Steelhead	1	8	7	2.375	High
	Snake River fall-run Chinook	2	6	8	2.375	High
	Lower Columbia River Chinook	1	7	8	2.4375	High
